# Supplementary material for: Dynamic Phosphoproteomic Profiling Identifies Casein Kinase 2 as a Critical Survival Kinase in Quiescent Breast Cancer Cells and a Potential Therapeutic Target for Minimal Residual Disease
Source: Cancers (Basel). 2026 Apr 30;18(9):1449. doi: 10.3390/cancers18091449 (PMC13163072; doi:10.3390/cancers18091449)
Supplement: Supplementary file 1 [file cancers-18-01449-s001.zip]

Archive with 3 entries (3 files):
- Table S1_revised.pdf
- File S1.xlsx
- Supplementary Figures.pdf
